# Supplementary material for: Cell response analysis in SARS-CoV-2 infected bronchial organoids
Source: Commun Biol. 2022 May 30;5:516. doi: 10.1038/s42003-022-03499-2 (PMC9151746; doi:10.1038/s42003-022-03499-2)
Supplement: Supplementary file 3 — Supplementary Data 1 [file 42003_2022_3499_MOESM3_ESM.xlsx]

## Sheet: Figure 2
Figure 2c
imput virus	SARS-CoV-2		mock
	control	camostat
1778279	3162.28	0	0
1000000	5623.41	0	0
3162278	3162.28	0	0
Figure 2e
imput virus	SARS-CoV-2		mock
	spherical BO	suspend BO
1778279	5623.41	562341	0
1000000	3162.28	316228	0
3162278	5623.41	316228	0

## Sheet: Figure 3
Figure 3d
imput virus	SARS-CoV-2 (BO-ALI)	SARS-CoV-2 (BO)	mock
3162278	5623413	5623.41	0
1778279	17782794	4641.59	0
2848036	6812921	3162.28	0

## Sheet: Figure 4
Figure 4a
imput virus	SARS-CoV-2				mock
	control	camostat	remdesivir	EIDD-2801
1000000	10000000	177828	177.828	1778.28	0
3162278	31622777	56234.1	56.2341	562.341	0
1000000	10000000	31622.8	56.2341	1778.28	0
Figure 4b
	B			B.1			B1.1.214			B.1.1.7			B.1.351			P.1			B.1.617.2			B.1.1.529
day 1	13828.5	17215.3	16535.4	27660.6	31690.2	14247.7	29254.5	26287.3	25094.7	25574	25486.9	28267.2	22976.5	13754.6	16152.6	13448.5	9105.22	5998.2	21818.2	24684.2	12452.7	1663.57	1882.19	1268.14
day 2	66425.3	108248	40457.1	195129	202672	323883	304508	366745	420539	318583	169157	173297	268198	136422	294628	187294	155590	236175	157487	131442	151920	9008.1	12204.4	4925.79
day 3	1310404	1871663	1872045	1755280	1521186	1581251	1996868	1735869	2483578	1715714	1313071	2340615	453914	1214937	605824	378808	1233781	603075	1035084	991195	1045157	231589	270464	246488

## Sheet: Figure 5
Figure 5a
control	w/o FGF1	w/o FGF2	w/o FGF10
3160000	2850000	5620000	31600000
3160000	3160000	3160000	17800000
1780000	1780000	2850000	10000000

## Sheet: Figure 6
Figure 6b
donor #1	donor #2	donor #3	donor #4	donor #5	donor #6	donor #7	donor #8	donor #9	donor #10
562341	562341	316228	562341	316228	2848036	3162278	5623413	5623413	3162278
464159	1778279	464159	1000000	562341	3162278	5623413	3162278	3162278	3162278
1000000	316228	1000000	562341	1778279	2080568	3162278	3162278	4641589	5623413
Figure 6c
female	male
675500	2696960
885616	3982656
593462	3982656
708228	4475760
885616	3982656

## Sheet: Figure S2
Figure S2b
	mock			SARS-CoV-2
				control			camostat
day 1	13163	16270	12794	16251	14978	14459	17085	13591	12749
day 2	24115	15286	14930	16561	15787	15398	21826	16906	14441
day 3	30740	22354	22492	73340	25321	28721	31098	23237	19492
day 4	41786	29587	29814	86955	40992	47215	45753	33784	30979
day 5	55629	56014	38448	131926	125112	72420	67719	50419	53461
Figure S2c
IFN-α				IFN-β				ISG56				ISG15
imput virus	SARS-CoV-2			imput virus	SARS-CoV-2			imput virus	SARS-CoV-2			imput virus	SARS-CoV-2
	control	camostat			control	camostat			control	camostat			control	camostat
1.292	1.469	0.632		1.38	1.957	0.55		1.328	1.889	0.591		1.301	1.342	0.383
0.793	2.399	0.565		0.703	2.565	0.536		0.722	1.81	0.497		0.732	1.161	0.515
0.977	2.407	1.103		1.031	2.857	0.989		1.044	2.974	0.581		1.048	2.318	1.195
Figure S2d
imput virus	SARS-CoV-2		mock
	24 h	48 h
1778279	5623.41	5623.41	0
3162278	5623.41	17782.8	0
1000000	10000	5623.41	0

## Sheet: Figure S5
Figure S5a
ACE2				TMPRSS2				FURIN
BO	BO-ALI	basal cells		BO	BO-ALI	basal cells		BO	BO-ALI	basal cells
235.768	268.606	1.16732		5420.95	6380.74	1.22839		9.1611	11.0063	1.43203
219.523	150.008	0.781951		9872.38	11402.7	0.834048		14.2818	13.5264	1.2776
174.113	260.88	1.09554		10157	9925.88	0.976047		15.0205	12.4542	0.546579
Figure S5b
NGFR				FOXJ1				MUC5B				SCGB1A
BO	BO-ALI	basal cells		BO	BO-ALI	basal cells		BO	BO-ALI	basal cells		BO	BO-ALI	basal cells
0.008483	0.011739	1.26941		13.1077	11.7657	1.20841		111.539	112.322	1.76982		34300.6	27822.6	1.26084
0.008221	0.01187	0.831645		11.1534	19.3768	1.42283		121.317	131.391	0.659474		24165.2	33206.9	1.57143
0.013462	0.020604	0.947243		3.80657	12.6404	0.581613		49.9764	113.001	0.856787		24836.4	34911.5	0.504712

## Sheet: Figure S6
Figure S6a
imput virus	SARS-CoV-2 (BO-ALI)	SARS-CoV-2 (BO)	mock
3162278	17782794	17782.8	0
1778279	10000000	3162.28	0
1778279	5623413	5623.41	0
Figure S6c
imput virus	SARS-CoV-2			mock
	day 2	day 7	day 15
3162278	10000000	0	0	0
1778279	10000000	0	0	0
3162278	17782794	0	0	0

## Sheet: Figure S7
Figure S7
IFN-α				IFN-β				ISG56				ISG15
imput virus	SARS-CoV-2			imput virus	SARS-CoV-2			imput virus	SARS-CoV-2			imput virus	SARS-CoV-2
	control	camostat			control	camostat			control	camostat			control	camostat
0.92	7.752	2.12		0.873	13.596	3.423		1.023	13.314	3.511		0.91	6.79	2.073
1.073	7.56	2.498		1.017	14.389	3.314		0.944	14.78	3.143		1.103	8.035	2.568
1.013	4.831	1.99		1.126	13.085	3.416		1.036	12.1	3.73		0.997	5.777	2.046
